# Supplementary material for: Linking functional and molecular mechanisms of host resilience to malaria infection
Source: eLife. 2021 Oct 12;10:e65846. doi: 10.7554/eLife.65846 (PMC8510579; doi:10.7554/eLife.65846)
Supplement: Supplementary file 1. [file elife-65846-supp1.zip]

Archive with 38 entries (37 files):
- data_programmes/
- __MACOSX/._data_programmes
- data_programmes/.Rhistory
- __MACOSX/data_programmes/._.Rhistory
- data_programmes/plot_FigS1_S2_model_fit.R
- __MACOSX/data_programmes/._plot_FigS1_S2_model_fit.R
- data_programmes/.DS_Store
- __MACOSX/data_programmes/._.DS_Store
- data_programmes/plot_Fig1_survival.R
- __MACOSX/data_programmes/._plot_Fig1_survival.R
- data_programmes/model_fit_to_post_mean.R
- __MACOSX/data_programmes/._model_fit_to_post_mean.R
- data_programmes/plot_Fig5_pca.R
- __MACOSX/data_programmes/._plot_Fig5_pca.R
- data_programmes/model_fit.R
- __MACOSX/data_programmes/._model_fit.R
- data_programmes/plot_Fig2_disease_space.R
- __MACOSX/data_programmes/._plot_Fig2_disease_space.R
- data_programmes/plot_FigS3_S4_posterior_diagnostics.R
- __MACOSX/data_programmes/._plot_FigS3_S4_posterior_diagnostics.R
- data_programmes/simulate_post_mean.R
- __MACOSX/data_programmes/._simulate_post_mean.R
- data_programmes/model_input.R
- __MACOSX/data_programmes/._model_input.R
- data_programmes/plot_Fig6_cytokines.R
- __MACOSX/data_programmes/._plot_Fig6_cytokines.R
- data_programmes/plot_Fig4_posterior.R
- __MACOSX/data_programmes/._plot_Fig4_posterior.R
- data_programmes/README.txt
- __MACOSX/data_programmes/._README.txt
- data_programmes/survival.csv
- __MACOSX/data_programmes/._survival.csv
- data_programmes/cytokines.csv
- __MACOSX/data_programmes/._cytokines.csv
- data_programmes/plot_simulate.stan
- __MACOSX/data_programmes/._plot_simulate.stan
- data_programmes/model_fit.stan
- __MACOSX/data_programmes/._model_fit.stan
