# Supplementary material for: Linking functional and molecular mechanisms of host resilience to malaria infection
Source: eLife. 2021 Oct 12;10:e65846. doi: 10.7554/eLife.65846 (PMC8510579; doi:10.7554/eLife.65846)
Supplement: Supplementary file 1. [file elife-65846-supp1.zip › data_programmes/model_input.R]

n_RndEffs <- 6
n_Eq <- 5
n_obs <- 1120
n_mice <- 80
n_strains <- 8
strain_id <- 
  c(1, 1, 1, 1, 1, 1, 1, 1, 1, 1, 2, 2, 2, 2, 2, 2, 2, 2, 2, 2, 3, 3, 3, 3, 3, 3, 3, 3, 3, 3, 4, 4, 4, 4, 4, 4, 4, 4, 4, 4, 5,
    5, 5, 5, 5, 5, 5, 5, 5, 5, 6, 6, 6, 6, 6, 6, 6, 6, 6, 6, 7, 7, 7, 7, 7, 7, 7, 7, 7, 7, 8, 8, 8, 8, 8, 8, 8, 8, 8, 8)
R0 <- 
  c(8105500, 9645500, 9541500, 9482000, 8731500, 7662000, 8526000, 7674500, 8473000, 8637500, 8332000, 8566000, 7847500, 9430000,
    9551000, 9482000, 8468000, 8501000, 8681500, 8589000, 8806000, 8593000, 8800500, 8656500, 8581000, 7733500, 8294500, 6925000, 8097000,
    6734000, 8072500, 8789500, 8764500, 8054000, 8041000, 8521500, 8651500, 8557000, 8543500, 8593500, 7578500, 7697000, 7956000, 7639500,
    7490500, 7175500, 7228500, 7261500, 7071000, 7163500, 9562000, 8604000, 9578000, 8524000, 9475000, 10900000, 10771000, 10783500, 10854000,
    10928000, 7887500, 8692500, 7604000, 9499000, 7941000, 7674500, 7363500, 7505500, 6868000, 8210500, 7904500, 8685000, 8837500, 8355500,
    7525000, 8326000, 8407500, 8311000, 7171000, 8417000)
I0 <- 
  c(33.706512579752, 36.2600362600363, 39.8860398860399, 37.3931623931624, 32.4863673279963, 39.0189520624303, 35.8974358974359,
    35.5420157400356, 34.6835129443825, 39.8860398860399, 30.6815691431076, 30.6815691431076, 29.7904032343866, 34.1880341880342,
    35.8974358974359, 32.1950097734851, 32.9334274288403, 33.3929636255218, 33.5490055116223, 32.6340326340326, 35.7188416889909,
    37.0076658736453, 35.8974358974359, 29.4241277847835, 32.9334274288403, 35.0218886804253, 29.9145299145299, 30.6815691431076,
    40.5620744603795, 39.8860398860399, 62.4303232998885, 59.8290598290598, 44.8717948717949, 60.3318250377074, 55.2268244575937,
    50.9183487906892, 50.9183487906892, 58.8482555695671, 54.8052456449403, 53.5782625334864, 31.3514723995073, 26.5906932573599,
    29.1849072336877, 29.4241277847835, 24.9287749287749, 36.2600362600363, 37.0076658736453, 34.6835129443825, 32.6340326340326,
    32.9334274288403, 18.9933523266857, 17.5537583850542, 18.8933873144399, 20.6307102858827, 20.1106083459025, 18.2220486789015,
    21.0542146026017, 20.1670988187842, 19.0943807965085, 22.5062294027811, 50.2062040523579, 50.2062040523579, 46.0223537146614,
    49.1745697225149, 47.2334682860999, 49.5137046861185, 48.1844777146791, 49.8575498575499, 60.3318250377074, 57.4358974358974,
    57.4358974358974, 56.5313951140723, 58.8482555695671, 60.3318250377074, 71.7948717948718, 67.0980110232447, 73.2600732600733,
    69.0335305719921, 61.3631382862152, 75.5735492577598)
mouse <- 
  c(1, 1, 1, 1, 1, 1, 1, 1, 1, 1, 1, 1, 1, 1, 2, 2, 2, 2, 2, 2, 2, 2, 2, 2, 2, 2, 2, 2, 3, 3, 3, 3, 3, 3, 3, 3, 3, 3, 3, 3, 3, 3,
    4, 4, 4, 4, 4, 4, 4, 4, 4, 4, 4, 4, 4, 4, 5, 5, 5, 5, 5, 5, 5, 5, 5, 5, 5, 5, 5, 5, 6, 6, 6, 6, 6, 6, 6, 6, 6, 6, 6, 6, 6, 6, 7, 7, 7, 7,
    7, 7, 7, 7, 7, 7, 7, 7, 7, 7, 8, 8, 8, 8, 8, 8, 8, 8, 8, 8, 8, 8, 8, 8, 9, 9, 9, 9, 9, 9, 9, 9, 9, 9, 9, 9, 9, 9, 10, 10, 10, 10, 10, 10,
    10, 10, 10, 10, 10, 10, 10, 10, 11, 11, 11, 11, 11, 11, 11, 11, 11, 11, 11, 11, 11, 11, 12, 12, 12, 12, 12, 12, 12, 12, 12, 12, 12, 12, 12,
    12, 13, 13, 13, 13, 13, 13, 13, 13, 13, 13, 13, 13, 13, 13, 14, 14, 14, 14, 14, 14, 14, 14, 14, 14, 14, 14, 14, 14, 15, 15, 15, 15, 15, 15,
    15, 15, 15, 15, 15, 15, 15, 15, 16, 16, 16, 16, 16, 16, 16, 16, 16, 16, 16, 16, 16, 16, 17, 17, 17, 17, 17, 17, 17, 17, 17, 17, 17, 17, 17,
    17, 18, 18, 18, 18, 18, 18, 18, 18, 18, 18, 18, 18, 18, 18, 19, 19, 19, 19, 19, 19, 19, 19, 19, 19, 19, 19, 19, 19, 20, 20, 20, 20, 20, 20,
    20, 20, 20, 20, 20, 20, 20, 20, 21, 21, 21, 21, 21, 21, 21, 21, 21, 21, 21, 21, 21, 21, 22, 22, 22, 22, 22, 22, 22, 22, 22, 22, 22, 22, 22,
    22, 23, 23, 23, 23, 23, 23, 23, 23, 23, 23, 23, 23, 23, 23, 24, 24, 24, 24, 24, 24, 24, 24, 24, 24, 24, 24, 24, 24, 25, 25, 25, 25, 25, 25,
    25, 25, 25, 25, 25, 25, 25, 25, 26, 26, 26, 26, 26, 26, 26, 26, 26, 26, 26, 26, 26, 26, 27, 27, 27, 27, 27, 27, 27, 27, 27, 27, 27, 27, 27,
    27, 28, 28, 28, 28, 28, 28, 28, 28, 28, 28, 28, 28, 28, 28, 29, 29, 29, 29, 29, 29, 29, 29, 29, 29, 29, 29, 29, 29, 30, 30, 30, 30, 30, 30,
    30, 30, 30, 30, 30, 30, 30, 30, 31, 31, 31, 31, 31, 31, 31, 31, 31, 31, 31, 31, 31, 31, 32, 32, 32, 32, 32, 32, 32, 32, 32, 32, 32, 32, 32,
    32, 33, 33, 33, 33, 33, 33, 33, 33, 33, 33, 33, 33, 33, 33, 34, 34, 34, 34, 34, 34, 34, 34, 34, 34, 34, 34, 34, 34, 35, 35, 35, 35, 35, 35,
    35, 35, 35, 35, 35, 35, 35, 35, 36, 36, 36, 36, 36, 36, 36, 36, 36, 36, 36, 36, 36, 36, 37, 37, 37, 37, 37, 37, 37, 37, 37, 37, 37, 37, 37,
    37, 38, 38, 38, 38, 38, 38, 38, 38, 38, 38, 38, 38, 38, 38, 39, 39, 39, 39, 39, 39, 39, 39, 39, 39, 39, 39, 39, 39, 40, 40, 40, 40, 40, 40,
    40, 40, 40, 40, 40, 40, 40, 40, 41, 41, 41, 41, 41, 41, 41, 41, 41, 41, 41, 41, 41, 41, 42, 42, 42, 42, 42, 42, 42, 42, 42, 42, 42, 42, 42,
    42, 43, 43, 43, 43, 43, 43, 43, 43, 43, 43, 43, 43, 43, 43, 44, 44, 44, 44, 44, 44, 44, 44, 44, 44, 44, 44, 44, 44, 45, 45, 45, 45, 45, 45,
    45, 45, 45, 45, 45, 45, 45, 45, 46, 46, 46, 46, 46, 46, 46, 46, 46, 46, 46, 46, 46, 46, 47, 47, 47, 47, 47, 47, 47, 47, 47, 47, 47, 47, 47,
    47, 48, 48, 48, 48, 48, 48, 48, 48, 48, 48, 48, 48, 48, 48, 49, 49, 49, 49, 49, 49, 49, 49, 49, 49, 49, 49, 49, 49, 50, 50, 50, 50, 50, 50,
    50, 50, 50, 50, 50, 50, 50, 50, 51, 51, 51, 51, 51, 51, 51, 51, 51, 51, 51, 51, 51, 51, 52, 52, 52, 52, 52, 52, 52, 52, 52, 52, 52, 52, 52,
    52, 53, 53, 53, 53, 53, 53, 53, 53, 53, 53, 53, 53, 53, 53, 54, 54, 54, 54, 54, 54, 54, 54, 54, 54, 54, 54, 54, 54, 55, 55, 55, 55, 55, 55,
    55, 55, 55, 55, 55, 55, 55, 55, 56, 56, 56, 56, 56, 56, 56, 56, 56, 56, 56, 56, 56, 56, 57, 57, 57, 57, 57, 57, 57, 57, 57, 57, 57, 57, 57,
    57, 58, 58, 58, 58, 58, 58, 58, 58, 58, 58, 58, 58, 58, 58, 59, 59, 59, 59, 59, 59, 59, 59, 59, 59, 59, 59, 59, 59, 60, 60, 60, 60, 60, 60,
    60, 60, 60, 60, 60, 60, 60, 60, 61, 61, 61, 61, 61, 61, 61, 61, 61, 61, 61, 61, 61, 61, 62, 62, 62, 62, 62, 62, 62, 62, 62, 62, 62, 62, 62,
    62, 63, 63, 63, 63, 63, 63, 63, 63, 63, 63, 63, 63, 63, 63, 64, 64, 64, 64, 64, 64, 64, 64, 64, 64, 64, 64, 64, 64, 65, 65, 65, 65, 65, 65,
    65, 65, 65, 65, 65, 65, 65, 65, 66, 66, 66, 66, 66, 66, 66, 66, 66, 66, 66, 66, 66, 66, 67, 67, 67, 67, 67, 67, 67, 67, 67, 67, 67, 67, 67,
    67, 68, 68, 68, 68, 68, 68, 68, 68, 68, 68, 68, 68, 68, 68, 69, 69, 69, 69, 69, 69, 69, 69, 69, 69, 69, 69, 69, 69, 70, 70, 70, 70, 70, 70,
    70, 70, 70, 70, 70, 70, 70, 70, 71, 71, 71, 71, 71, 71, 71, 71, 71, 71, 71, 71, 71, 71, 72, 72, 72, 72, 72, 72, 72, 72, 72, 72, 72, 72, 72,
    72, 73, 73, 73, 73, 73, 73, 73, 73, 73, 73, 73, 73, 73, 73, 74, 74, 74, 74, 74, 74, 74, 74, 74, 74, 74, 74, 74, 74, 75, 75, 75, 75, 75, 75,
    75, 75, 75, 75, 75, 75, 75, 75, 76, 76, 76, 76, 76, 76, 76, 76, 76, 76, 76, 76, 76, 76, 77, 77, 77, 77, 77, 77, 77, 77, 77, 77, 77, 77, 77,
    77, 78, 78, 78, 78, 78, 78, 78, 78, 78, 78, 78, 78, 78, 78, 79, 79, 79, 79, 79, 79, 79, 79, 79, 79, 79, 79, 79, 79, 80, 80, 80, 80, 80, 80,
    80, 80, 80, 80, 80, 80, 80, 80)
strain <- 
  c(1, 1, 1, 1, 1, 1, 1, 1, 1, 1, 1, 1, 1, 1, 1, 1, 1, 1, 1, 1, 1, 1, 1, 1, 1, 1, 1, 1, 1, 1, 1, 1, 1, 1, 1, 1, 1, 1, 1, 1, 1, 1,
    1, 1, 1, 1, 1, 1, 1, 1, 1, 1, 1, 1, 1, 1, 1, 1, 1, 1, 1, 1, 1, 1, 1, 1, 1, 1, 1, 1, 1, 1, 1, 1, 1, 1, 1, 1, 1, 1, 1, 1, 1, 1, 1, 1, 1, 1,
    1, 1, 1, 1, 1, 1, 1, 1, 1, 1, 1, 1, 1, 1, 1, 1, 1, 1, 1, 1, 1, 1, 1, 1, 1, 1, 1, 1, 1, 1, 1, 1, 1, 1, 1, 1, 1, 1, 1, 1, 1, 1, 1, 1, 1, 1,
    1, 1, 1, 1, 1, 1, 2, 2, 2, 2, 2, 2, 2, 2, 2, 2, 2, 2, 2, 2, 2, 2, 2, 2, 2, 2, 2, 2, 2, 2, 2, 2, 2, 2, 2, 2, 2, 2, 2, 2, 2, 2, 2, 2, 2, 2,
    2, 2, 2, 2, 2, 2, 2, 2, 2, 2, 2, 2, 2, 2, 2, 2, 2, 2, 2, 2, 2, 2, 2, 2, 2, 2, 2, 2, 2, 2, 2, 2, 2, 2, 2, 2, 2, 2, 2, 2, 2, 2, 2, 2, 2, 2,
    2, 2, 2, 2, 2, 2, 2, 2, 2, 2, 2, 2, 2, 2, 2, 2, 2, 2, 2, 2, 2, 2, 2, 2, 2, 2, 2, 2, 2, 2, 2, 2, 2, 2, 2, 2, 2, 2, 2, 2, 2, 2, 2, 2, 2, 2,
    2, 2, 2, 2, 2, 2, 2, 2, 3, 3, 3, 3, 3, 3, 3, 3, 3, 3, 3, 3, 3, 3, 3, 3, 3, 3, 3, 3, 3, 3, 3, 3, 3, 3, 3, 3, 3, 3, 3, 3, 3, 3, 3, 3, 3, 3,
    3, 3, 3, 3, 3, 3, 3, 3, 3, 3, 3, 3, 3, 3, 3, 3, 3, 3, 3, 3, 3, 3, 3, 3, 3, 3, 3, 3, 3, 3, 3, 3, 3, 3, 3, 3, 3, 3, 3, 3, 3, 3, 3, 3, 3, 3,
    3, 3, 3, 3, 3, 3, 3, 3, 3, 3, 3, 3, 3, 3, 3, 3, 3, 3, 3, 3, 3, 3, 3, 3, 3, 3, 3, 3, 3, 3, 3, 3, 3, 3, 3, 3, 3, 3, 3, 3, 3, 3, 3, 3, 3, 3,
    3, 3, 3, 3, 3, 3, 3, 3, 3, 3, 4, 4, 4, 4, 4, 4, 4, 4, 4, 4, 4, 4, 4, 4, 4, 4, 4, 4, 4, 4, 4, 4, 4, 4, 4, 4, 4, 4, 4, 4, 4, 4, 4, 4, 4, 4,
    4, 4, 4, 4, 4, 4, 4, 4, 4, 4, 4, 4, 4, 4, 4, 4, 4, 4, 4, 4, 4, 4, 4, 4, 4, 4, 4, 4, 4, 4, 4, 4, 4, 4, 4, 4, 4, 4, 4, 4, 4, 4, 4, 4, 4, 4,
    4, 4, 4, 4, 4, 4, 4, 4, 4, 4, 4, 4, 4, 4, 4, 4, 4, 4, 4, 4, 4, 4, 4, 4, 4, 4, 4, 4, 4, 4, 4, 4, 4, 4, 4, 4, 4, 4, 4, 4, 4, 4, 4, 4, 4, 4,
    4, 4, 4, 4, 4, 4, 4, 4, 4, 4, 4, 4, 5, 5, 5, 5, 5, 5, 5, 5, 5, 5, 5, 5, 5, 5, 5, 5, 5, 5, 5, 5, 5, 5, 5, 5, 5, 5, 5, 5, 5, 5, 5, 5, 5, 5,
    5, 5, 5, 5, 5, 5, 5, 5, 5, 5, 5, 5, 5, 5, 5, 5, 5, 5, 5, 5, 5, 5, 5, 5, 5, 5, 5, 5, 5, 5, 5, 5, 5, 5, 5, 5, 5, 5, 5, 5, 5, 5, 5, 5, 5, 5,
    5, 5, 5, 5, 5, 5, 5, 5, 5, 5, 5, 5, 5, 5, 5, 5, 5, 5, 5, 5, 5, 5, 5, 5, 5, 5, 5, 5, 5, 5, 5, 5, 5, 5, 5, 5, 5, 5, 5, 5, 5, 5, 5, 5, 5, 5,
    5, 5, 5, 5, 5, 5, 5, 5, 5, 5, 5, 5, 5, 5, 6, 6, 6, 6, 6, 6, 6, 6, 6, 6, 6, 6, 6, 6, 6, 6, 6, 6, 6, 6, 6, 6, 6, 6, 6, 6, 6, 6, 6, 6, 6, 6,
    6, 6, 6, 6, 6, 6, 6, 6, 6, 6, 6, 6, 6, 6, 6, 6, 6, 6, 6, 6, 6, 6, 6, 6, 6, 6, 6, 6, 6, 6, 6, 6, 6, 6, 6, 6, 6, 6, 6, 6, 6, 6, 6, 6, 6, 6,
    6, 6, 6, 6, 6, 6, 6, 6, 6, 6, 6, 6, 6, 6, 6, 6, 6, 6, 6, 6, 6, 6, 6, 6, 6, 6, 6, 6, 6, 6, 6, 6, 6, 6, 6, 6, 6, 6, 6, 6, 6, 6, 6, 6, 6, 6,
    6, 6, 6, 6, 6, 6, 6, 6, 6, 6, 6, 6, 6, 6, 6, 6, 7, 7, 7, 7, 7, 7, 7, 7, 7, 7, 7, 7, 7, 7, 7, 7, 7, 7, 7, 7, 7, 7, 7, 7, 7, 7, 7, 7, 7, 7,
    7, 7, 7, 7, 7, 7, 7, 7, 7, 7, 7, 7, 7, 7, 7, 7, 7, 7, 7, 7, 7, 7, 7, 7, 7, 7, 7, 7, 7, 7, 7, 7, 7, 7, 7, 7, 7, 7, 7, 7, 7, 7, 7, 7, 7, 7,
    7, 7, 7, 7, 7, 7, 7, 7, 7, 7, 7, 7, 7, 7, 7, 7, 7, 7, 7, 7, 7, 7, 7, 7, 7, 7, 7, 7, 7, 7, 7, 7, 7, 7, 7, 7, 7, 7, 7, 7, 7, 7, 7, 7, 7, 7,
    7, 7, 7, 7, 7, 7, 7, 7, 7, 7, 7, 7, 7, 7, 7, 7, 7, 7, 8, 8, 8, 8, 8, 8, 8, 8, 8, 8, 8, 8, 8, 8, 8, 8, 8, 8, 8, 8, 8, 8, 8, 8, 8, 8, 8, 8,
    8, 8, 8, 8, 8, 8, 8, 8, 8, 8, 8, 8, 8, 8, 8, 8, 8, 8, 8, 8, 8, 8, 8, 8, 8, 8, 8, 8, 8, 8, 8, 8, 8, 8, 8, 8, 8, 8, 8, 8, 8, 8, 8, 8, 8, 8,
    8, 8, 8, 8, 8, 8, 8, 8, 8, 8, 8, 8, 8, 8, 8, 8, 8, 8, 8, 8, 8, 8, 8, 8, 8, 8, 8, 8, 8, 8, 8, 8, 8, 8, 8, 8, 8, 8, 8, 8, 8, 8, 8, 8, 8, 8,
    8, 8, 8, 8, 8, 8, 8, 8, 8, 8, 8, 8, 8, 8, 8, 8, 8, 8, 8, 8)
day <- 
  c(1, 2, 3, 4, 5, 6, 7, 8, 9, 10, 11, 12, 13, 14, 1, 2, 3, 4, 5, 6, 7, 8, 9, 10, 11, 12, 13, 14, 1, 2, 3, 4, 5, 6, 7, 8, 9, 10, 11,
    12, 13, 14, 1, 2, 3, 4, 5, 6, 7, 8, 9, 10, 11, 12, 13, 14, 1, 2, 3, 4, 5, 6, 7, 8, 9, 10, 11, 12, 13, 14, 1, 2, 3, 4, 5, 6, 7, 8, 9, 10,
    11, 12, 13, 14, 1, 2, 3, 4, 5, 6, 7, 8, 9, 10, 11, 12, 13, 14, 1, 2, 3, 4, 5, 6, 7, 8, 9, 10, 11, 12, 13, 14, 1, 2, 3, 4, 5, 6, 7, 8, 9,
    10, 11, 12, 13, 14, 1, 2, 3, 4, 5, 6, 7, 8, 9, 10, 11, 12, 13, 14, 1, 2, 3, 4, 5, 6, 7, 8, 9, 10, 11, 12, 13, 14, 1, 2, 3, 4, 5, 6, 7, 8,
    9, 10, 11, 12, 13, 14, 1, 2, 3, 4, 5, 6, 7, 8, 9, 10, 11, 12, 13, 14, 1, 2, 3, 4, 5, 6, 7, 8, 9, 10, 11, 12, 13, 14, 1, 2, 3, 4, 5, 6, 7,
    8, 9, 10, 11, 12, 13, 14, 1, 2, 3, 4, 5, 6, 7, 8, 9, 10, 11, 12, 13, 14, 1, 2, 3, 4, 5, 6, 7, 8, 9, 10, 11, 12, 13, 14, 1, 2, 3, 4, 5, 6,
    7, 8, 9, 10, 11, 12, 13, 14, 1, 2, 3, 4, 5, 6, 7, 8, 9, 10, 11, 12, 13, 14, 1, 2, 3, 4, 5, 6, 7, 8, 9, 10, 11, 12, 13, 14, 1, 2, 3, 4, 5,
    6, 7, 8, 9, 10, 11, 12, 13, 14, 1, 2, 3, 4, 5, 6, 7, 8, 9, 10, 11, 12, 13, 14, 1, 2, 3, 4, 5, 6, 7, 8, 9, 10, 11, 12, 13, 14, 1, 2, 3, 4,
    5, 6, 7, 8, 9, 10, 11, 12, 13, 14, 1, 2, 3, 4, 5, 6, 7, 8, 9, 10, 11, 12, 13, 14, 1, 2, 3, 4, 5, 6, 7, 8, 9, 10, 11, 12, 13, 14, 1, 2, 3,
    4, 5, 6, 7, 8, 9, 10, 11, 12, 13, 14, 1, 2, 3, 4, 5, 6, 7, 8, 9, 10, 11, 12, 13, 14, 1, 2, 3, 4, 5, 6, 7, 8, 9, 10, 11, 12, 13, 14, 1, 2,
    3, 4, 5, 6, 7, 8, 9, 10, 11, 12, 13, 14, 1, 2, 3, 4, 5, 6, 7, 8, 9, 10, 11, 12, 13, 14, 1, 2, 3, 4, 5, 6, 7, 8, 9, 10, 11, 12, 13, 14, 1,
    2, 3, 4, 5, 6, 7, 8, 9, 10, 11, 12, 13, 14, 1, 2, 3, 4, 5, 6, 7, 8, 9, 10, 11, 12, 13, 14, 1, 2, 3, 4, 5, 6, 7, 8, 9, 10, 11, 12, 13, 14,
    1, 2, 3, 4, 5, 6, 7, 8, 9, 10, 11, 12, 13, 14, 1, 2, 3, 4, 5, 6, 7, 8, 9, 10, 11, 12, 13, 14, 1, 2, 3, 4, 5, 6, 7, 8, 9, 10, 11, 12, 13,
    14, 1, 2, 3, 4, 5, 6, 7, 8, 9, 10, 11, 12, 13, 14, 1, 2, 3, 4, 5, 6, 7, 8, 9, 10, 11, 12, 13, 14, 1, 2, 3, 4, 5, 6, 7, 8, 9, 10, 11, 12,
    13, 14, 1, 2, 3, 4, 5, 6, 7, 8, 9, 10, 11, 12, 13, 14, 1, 2, 3, 4, 5, 6, 7, 8, 9, 10, 11, 12, 13, 14, 1, 2, 3, 4, 5, 6, 7, 8, 9, 10, 11,
    12, 13, 14, 1, 2, 3, 4, 5, 6, 7, 8, 9, 10, 11, 12, 13, 14, 1, 2, 3, 4, 5, 6, 7, 8, 9, 10, 11, 12, 13, 14, 1, 2, 3, 4, 5, 6, 7, 8, 9, 10,
    11, 12, 13, 14, 1, 2, 3, 4, 5, 6, 7, 8, 9, 10, 11, 12, 13, 14, 1, 2, 3, 4, 5, 6, 7, 8, 9, 10, 11, 12, 13, 14, 1, 2, 3, 4, 5, 6, 7, 8, 9,
    10, 11, 12, 13, 14, 1, 2, 3, 4, 5, 6, 7, 8, 9, 10, 11, 12, 13, 14, 1, 2, 3, 4, 5, 6, 7, 8, 9, 10, 11, 12, 13, 14, 1, 2, 3, 4, 5, 6, 7, 8,
    9, 10, 11, 12, 13, 14, 1, 2, 3, 4, 5, 6, 7, 8, 9, 10, 11, 12, 13, 14, 1, 2, 3, 4, 5, 6, 7, 8, 9, 10, 11, 12, 13, 14, 1, 2, 3, 4, 5, 6, 7,
    8, 9, 10, 11, 12, 13, 14, 1, 2, 3, 4, 5, 6, 7, 8, 9, 10, 11, 12, 13, 14, 1, 2, 3, 4, 5, 6, 7, 8, 9, 10, 11, 12, 13, 14, 1, 2, 3, 4, 5, 6,
    7, 8, 9, 10, 11, 12, 13, 14, 1, 2, 3, 4, 5, 6, 7, 8, 9, 10, 11, 12, 13, 14, 1, 2, 3, 4, 5, 6, 7, 8, 9, 10, 11, 12, 13, 14, 1, 2, 3, 4, 5,
    6, 7, 8, 9, 10, 11, 12, 13, 14, 1, 2, 3, 4, 5, 6, 7, 8, 9, 10, 11, 12, 13, 14, 1, 2, 3, 4, 5, 6, 7, 8, 9, 10, 11, 12, 13, 14, 1, 2, 3, 4,
    5, 6, 7, 8, 9, 10, 11, 12, 13, 14, 1, 2, 3, 4, 5, 6, 7, 8, 9, 10, 11, 12, 13, 14, 1, 2, 3, 4, 5, 6, 7, 8, 9, 10, 11, 12, 13, 14, 1, 2, 3,
    4, 5, 6, 7, 8, 9, 10, 11, 12, 13, 14, 1, 2, 3, 4, 5, 6, 7, 8, 9, 10, 11, 12, 13, 14, 1, 2, 3, 4, 5, 6, 7, 8, 9, 10, 11, 12, 13, 14, 1, 2,
    3, 4, 5, 6, 7, 8, 9, 10, 11, 12, 13, 14, 1, 2, 3, 4, 5, 6, 7, 8, 9, 10, 11, 12, 13, 14, 1, 2, 3, 4, 5, 6, 7, 8, 9, 10, 11, 12, 13, 14, 1,
    2, 3, 4, 5, 6, 7, 8, 9, 10, 11, 12, 13, 14, 1, 2, 3, 4, 5, 6, 7, 8, 9, 10, 11, 12, 13, 14, 1, 2, 3, 4, 5, 6, 7, 8, 9, 10, 11, 12, 13, 14,
    1, 2, 3, 4, 5, 6, 7, 8, 9, 10, 11, 12, 13, 14, 1, 2, 3, 4, 5, 6, 7, 8, 9, 10, 11, 12, 13, 14, 1, 2, 3, 4, 5, 6, 7, 8, 9, 10, 11, 12, 13,
    14, 1, 2, 3, 4, 5, 6, 7, 8, 9, 10, 11, 12, 13, 14)
y_RBC <- 
  c(0, 0, 0, 0, 8223000, 8233000, 7811500, 3666000, 2677500, 1875000, 2488500, 4164000, 5484000, 4288000, 0, 0, 0, 0, 8528000,
    7429000, 7739000, 3629000, 2509500, 1773000, 2841500, 4442000, 3288500, 3250000, 0, 0, 0, 0, 7556000, 7497500, 7684000, 5026000, 3804000,
    2320000, 2324000, 2655500, 3887000, 4758500, 0, 0, 0, 0, 8267000, 7605500, 7859500, 3788000, 2524000, 1613500, 2548500, 4495500, 3520500,
    3518500, 0, 0, 0, 0, 8380000, 6568000, 7750000, 4465000, 3338000, 2019000, 2346500, 3819000, 5100500, 5329500, 0, 0, 0, 0, 6946500,
    7399500, 6899000, 4495500, 2479000, 1668500, 2110000, 2444000, 0, 0, 0, 0, 0, 0, 7904500, 7826500, 6518000, 4859000, 2822500, 1891000,
    2031000, 3090500, 0, 0, 0, 0, 0, 0, 7683500, 7658000, 6311500, 3895000, 2752500, 1943000, 2725500, 3734500, 0, 0, 0, 0, 0, 0, 5890000,
    7150500, 6069500, 4642000, 2905000, 1810000, 2055000, 3175000, 0, 0, 0, 0, 0, 0, 7697000, 7641500, 6815500, 4496000, 2680500, 1728500,
    2414000, 3568000, 0, 0, 0, 0, 0, 0, 8862000, 6192500, 4032500, 1783000, 0, 0, 0, 0, 0, 0, 0, 0, 0, 0, 8882000, 5798000, 3755500, 1504500,
    0, 0, 0, 0, 0, 0, 0, 0, 0, 0, 10163500, 6673000, 4490000, 1650000, 1980500, 0, 0, 0, 0, 0, 0, 0, 0, 0, 7946500, 6548000, 7617500, 3266500,
    0, 0, 0, 0, 0, 0, 0, 0, 0, 0, 7944000, 5846500, 2877500, 1320000, 0, 0, 0, 0, 0, 0, 0, 0, 0, 0, 8696000, 7548000, 5547000, 2479000,
    2267000, 0, 0, 0, 0, 0, 0, 0, 0, 0, 7693500, 6836500, 5243000, 2229000, 2147500, 0, 0, 0, 0, 0, 0, 0, 0, 0, 8549000, 6901500, 4909000,
    1942500, 2003000, 0, 0, 0, 0, 0, 0, 0, 0, 0, 7546500, 6890500, 3742500, 1934500, 1736500, 2621500, 0, 0, 0, 0, 0, 0, 0, 0, 7814500,
    6972000, 4593500, 2133500, 2191500, 3064500, 0, 0, 0, 0, 0, 0, 0, 0, 8035000, 6526000, 3757000, 1738500, 1623500, 1322000, 1449000,
    1673000, 3154500, 3826500, 0, 0, 0, 0, 8447000, 7634000, 4851000, 2759500, 2623500, 2658500, 3724000, 5604500, 4600500, 4320000, 0, 0, 0,
    0, 8211500, 7117500, 5410000, 2899500, 2148000, 1940000, 2593500, 4168000, 4092500, 4573500, 0, 0, 0, 0, 8757500, 7228500, 5921500,
    4315000, 2684000, 2620000, 2765500, 4318000, 5795000, 4428000, 0, 0, 0, 0, 7491500, 5203500, 2398500, 1248000, 0, 0, 0, 0, 0, 0, 0, 0, 0,
    0, 7096000, 6846500, 5014500, 2993500, 1950500, 1680000, 3014500, 3556000, 0, 0, 0, 0, 0, 0, 7573000, 7266000, 4993000, 3349500, 2366500,
    1724500, 1879000, 2927500, 0, 0, 0, 0, 0, 0, 6938000, 7108000, 6971500, 4469000, 3412000, 2092500, 2296500, 3456000, 0, 0, 0, 0, 0, 0,
    6973500, 6189000, 4751500, 2921000, 1418500, 1343000, 1423000, 1400500, 1492500, 2486000, 0, 0, 0, 0, 7364500, 6189000, 4190000, 2600500,
    1506500, 1438000, 1801500, 2362000, 3348500, 4888500, 0, 0, 0, 0, 7746500, 4695000, 2818000, 929500, 0, 0, 0, 0, 0, 0, 0, 0, 0, 0, 6950500,
    2510000, 1361000, 0, 0, 0, 0, 0, 0, 0, 0, 0, 0, 0, 8225000, 4510000, 2121000, 1334500, 0, 0, 0, 0, 0, 0, 0, 0, 0, 0, 7693000, 4850000,
    2178000, 1410500, 0, 0, 0, 0, 0, 0, 0, 0, 0, 0, 7437500, 6807500, 3098500, 2459000, 0, 0, 0, 0, 0, 0, 0, 0, 0, 0, 8476000, 6699000,
    4493500, 3017500, 1422500, 0, 0, 0, 0, 0, 0, 0, 0, 0, 7907000, 6392000, 3250000, 2225500, 1558000, 0, 0, 0, 0, 0, 0, 0, 0, 0, 7779500,
    7120500, 4141000, 2776000, 2086000, 0, 0, 0, 0, 0, 0, 0, 0, 0, 8436500, 6756000, 4312500, 2905500, 2083500, 0, 0, 0, 0, 0, 0, 0, 0, 0,
    8540000, 6754500, 3202500, 2577500, 1847000, 0, 0, 0, 0, 0, 0, 0, 0, 0, 8011000, 4675000, 4362500, 1342500, 0, 0, 0, 0, 0, 0, 0, 0, 0, 0,
    7446500, 5154000, 4664000, 1983000, 0, 0, 0, 0, 0, 0, 0, 0, 0, 0, 7301500, 5669000, 4747000, 1956500, 1998000, 1842000, 0, 0, 0, 0, 0, 0,
    0, 0, 7195500, 5617500, 5354000, 1408000, 0, 0, 0, 0, 0, 0, 0, 0, 0, 0, 6694000, 5693000, 3836000, 1318000, 0, 0, 0, 0, 0, 0, 0, 0, 0, 0,
    6471000, 7440000, 5952000, 3104000, 1992000, 0, 0, 0, 0, 0, 0, 0, 0, 0, 5994000, 7387500, 4261500, 1890500, 0, 0, 0, 0, 0, 0, 0, 0, 0, 0,
    6475000, 7189500, 4521500, 1845500, 0, 0, 0, 0, 0, 0, 0, 0, 0, 0, 6525000, 6188000, 3988000, 1528000, 1480000, 0, 0, 0, 0, 0, 0, 0, 0, 0,
    6498000, 6730000, 5106500, 1905000, 2072500, 0, 0, 0, 0, 0, 0, 0, 0, 0, 10163500, 10356500, 9431000, 6263500, 3317000, 3631000, 2334500,
    2724000, 3934000, 3566000, 0, 0, 0, 0, 8840500, 6267000, 6518000, 3953500, 2902000, 1671500, 2013500, 3260000, 3865000, 4717000, 0, 0, 0,
    0, 9124000, 7843000, 7942500, 4605500, 3545000, 2346000, 2332500, 3622500, 4827000, 4578000, 0, 0, 0, 0, 8733500, 6318000, 6591000,
    2637500, 2266000, 1807000, 2235500, 3767500, 4601500, 5558500, 0, 0, 0, 0, 8903000, 8246500, 7169500, 3646500, 2424000, 1909000, 2112500,
    3804500, 4396500, 4058000, 0, 0, 0, 0, 9707500, 9865000, 8371000, 5641500, 3250000, 2004000, 2147000, 3155500, 0, 0, 0, 0, 0, 0, 9567000,
    9886500, 8387500, 5745000, 4109500, 2471500, 2093000, 3062000, 0, 0, 0, 0, 0, 0, 10811500, 8726500, 10215000, 7801000, 5061000, 2993000,
    2225000, 2856500, 0, 0, 0, 0, 0, 0, 9818000, 9902000, 8464000, 6146000, 4124000, 2366500, 1899000, 2566500, 0, 0, 0, 0, 0, 0, 9790000,
    8104500, 8561000, 4810500, 3210000, 2042000, 2531000, 4024000, 0, 0, 0, 0, 0, 0, 7838500, 5847000, 4433000, 965000, 0, 0, 0, 0, 0, 0, 0, 0,
    0, 0, 9108500, 7223500, 7096000, 4209000, 1713500, 1347500, 0, 0, 0, 0, 0, 0, 0, 0, 8286000, 7646000, 6833000, 2423000, 1264000, 0, 0, 0,
    0, 0, 0, 0, 0, 0, 8728500, 4704500, 2101500, 0, 0, 0, 0, 0, 0, 0, 0, 0, 0, 0, 8961000, 5368500, 3092000, 815000, 0, 0, 0, 0, 0, 0, 0, 0, 0,
    0, 6430000, 4879000, 2291500, 1309000, 0, 0, 0, 0, 0, 0, 0, 0, 0, 0, 7214000, 7480000, 5384000, 2815000, 1223500, 0, 0, 0, 0, 0, 0, 0, 0,
    0, 6328500, 5158000, 2763500, 909000, 984500, 0, 0, 0, 0, 0, 0, 0, 0, 0, 7472500, 6170000, 7079000, 6243500, 3458000, 0, 0, 0, 0, 0, 0, 0,
    0, 0, 6784000, 6990500, 5798500, 2791500, 1324000, 0, 0, 0, 0, 0, 0, 0, 0, 0, 7961500, 7505500, 4278000, 4063000, 4776000, 5643500,
    4446000, 5591000, 5020000, 5358000, 0, 0, 0, 0, 8093500, 4146500, 7303000, 5915000, 6980500, 5285000, 3841500, 4103500, 4936000, 4599500,
    0, 0, 0, 0, 7779000, 7598000, 7476000, 7001500, 7645500, 8249500, 4623500, 5210500, 5509000, 5932000, 0, 0, 0, 0, 7628000, 7455500,
    7522500, 8225500, 7625500, 7724000, 6994000, 7179500, 6172000, 6034000, 0, 0, 0, 0, 6047500, 6573500, 5880000, 6042000, 7022500, 5461000,
    5787000, 4338000, 4381000, 4765000, 0, 0, 0, 0, 5539000, 6183500, 5575000, 5998000, 6091750, 6230500, 5126500, 3295500, 2280000, 2298000,
    0, 0, 0, 0, 6034000, 6728000, 6396000, 6538000, 6680000, 4308500, 2984500, 1921500, 2372000, 3579500, 0, 0, 0, 0, 7473000, 7428500,
    7545000, 7580500, 8254000, 7004500, 7510500, 6899500, 6688000, 7246000, 0, 0, 0, 0, 7027500, 6968000, 7141000, 6595500, 7633500, 7053500,
    7000500, 7023500, 6730000, 6767000, 0, 0, 0, 0, 7612500, 7521000, 7079500, 8348500, 8337000, 8380000, 7701500, 6713500, 5903000, 4949000)
y_iRBC <- 
  c(0, 0, 0, 0, 87164, 448698, 1379511, 960859, 961222, 218438, 13936, 0, 0, 9005, 0, 0, 0, 0, 0, 549746, 1440228, 1081442,
    772926, 217724, 41770, 0, 0, 0, 0, 0, 0, 0, 89916, 156698, 711538, 1173068, 1087944, 779752, 219153, 107813, 37315, 0, 0, 0, 0, 0, 290172,
    635059, 1706297, 1129582, 804651, 222018, 32366, 18881, 9153, 0, 0, 0, 0, 0, 130728, 304098, 1067175, 1173402, 1057478, 488396, 61948, 0,
    0, 0, 0, 0, 0, 0, 87142, 387003, 1081623, 1459829, 932793, 351443, 151332, 28485, 0, 0, 0, 0, 0, 0, 118419, 409764, 842463, 1338597,
    1088852, 360002, 132836, 42143, 0, 0, 0, 0, 0, 0, 91626, 276462, 1047947, 1018195, 887319, 220482, 79265, 15028, 0, 0, 0, 0, 0, 0, 0,
    333807, 776331, 1181149, 935784, 463023, 209463, 34287, 0, 0, 0, 0, 0, 0, 138546, 466117, 1075334, 1298008, 1050916, 361325, 60476, 7723,
    0, 0, 0, 0, 0, 0, 620340, 1384643, 1497267, 91646, 0, 0, 0, 0, 0, 0, 0, 0, 0, 0, 293994, 776932, 1362495, 49348, 0, 0, 0, 0, 0, 0, 0, 0, 0,
    0, 360804, 752047, 1363613, 563145, 584446, 0, 0, 0, 0, 0, 0, 0, 0, 0, 377459, 783796, 2436838, 120860, 0, 0, 0, 0, 0, 0, 0, 0, 0, 0,
    637109, 1242381, 1149849, 449724, 0, 0, 0, 0, 0, 0, 0, 0, 0, 0, 417274, 1155073, 1895403, 472038, 68124, 0, 0, 0, 0, 0, 0, 0, 0, 0, 380988,
    1208831, 2241044, 271481, 46084, 0, 0, 0, 0, 0, 0, 0, 0, 0, 399369, 1234043, 1678445, 418829, 123860, 0, 0, 0, 0, 0, 0, 0, 0, 0, 516884,
    1728129, 1373829, 257298, 60811, 20723, 0, 0, 0, 0, 0, 0, 0, 0, 268437, 1359321, 1442242, 298062, 41194, 14949, 0, 0, 0, 0, 0, 0, 0, 0,
    388894, 1400480, 1264230, 604303, 283788, 135902, 67958, 14555, 13880, 17602, 0, 0, 0, 0, 92917, 416816, 891614, 778179, 459637, 106606, 0,
    0, 9201, 0, 0, 0, 0, 0, 148628, 664063, 1280006, 1081803, 689293, 199044, 43571, 0, 0, 17837, 0, 0, 0, 0, 73913, 326728, 765650, 791802,
    435345, 243922, 13551, 9931, 26078, 0, 0, 0, 0, 0, 431510, 1136444, 1128015, 377770, 0, 0, 0, 0, 0, 0, 0, 0, 0, 0, 190314, 969082, 1415077,
    1133811, 227558, 36699, 39814, 15036, 0, 0, 0, 0, 0, 0, 109555, 735082, 916318, 1345988, 618150, 306462, 111230, 5013, 0, 0, 0, 0, 0, 0,
    92683, 376391, 1005378, 1189530, 1115738, 276470, 137692, 71503, 0, 0, 0, 0, 0, 0, 400940, 1018004, 1756679, 1096865, 274263, 159814, 0, 0,
    0, 0, 0, 0, 0, 0, 410015, 1293224, 1368918, 881378, 348184, 0, 16681, 0, 0, 9916, 0, 0, 0, 0, 1108524, 1448408, 1317697, 326440, 0, 0, 0,
    0, 0, 0, 0, 0, 0, 0, 1373419, 1261024, 620072, 0, 0, 0, 0, 0, 0, 0, 0, 0, 0, 0, 1458292, 1362020, 706929, 260094, 0, 0, 0, 0, 0, 0, 0, 0,
    0, 0, 1049325, 1700410, 988594, 135267, 0, 0, 0, 0, 0, 0, 0, 0, 0, 0, 601010, 1264963, 1014910, 917201, 0, 0, 0, 0, 0, 0, 0, 0, 0, 0,
    492593, 1030615, 1288767, 1132905, 485991, 0, 0, 0, 0, 0, 0, 0, 0, 0, 1082506, 1376529, 1068985, 791727, 306594, 0, 0, 0, 0, 0, 0, 0, 0, 0,
    259317, 928159, 1249597, 1056887, 692061, 0, 0, 0, 0, 0, 0, 0, 0, 0, 771529, 1245280, 1329688, 1222676, 143690, 0, 0, 0, 0, 0, 0, 0, 0, 0,
    941547, 1622199, 974968, 910646, 176958, 0, 0, 0, 0, 0, 0, 0, 0, 0, 659305, 1156595, 1363281, 458330, 0, 0, 0, 0, 0, 0, 0, 0, 0, 0, 213715,
    1153981, 1596487, 750764, 0, 0, 0, 0, 0, 0, 0, 0, 0, 0, 278917, 970533, 1753542, 699253, 556443, 352927, 0, 0, 0, 0, 0, 0, 0, 0, 312285,
    1123500, 1977768, 408320, 0, 0, 0, 0, 0, 0, 0, 0, 0, 0, 501381, 1507506, 1659070, 410425, 0, 0, 0, 0, 0, 0, 0, 0, 0, 0, 116946, 865799,
    2565269, 1337801, 282996, 0, 0, 0, 0, 0, 0, 0, 0, 0, 280618, 1469025, 1667986, 790968, 0, 0, 0, 0, 0, 0, 0, 0, 0, 0, 315487, 1415256,
    1869466, 720376, 0, 0, 0, 0, 0, 0, 0, 0, 0, 0, 347074, 1782233, 2157890, 415733, 394868, 0, 0, 0, 0, 0, 0, 0, 0, 0, 436959, 1363595,
    2121924, 475383, 428165, 0, 0, 0, 0, 0, 0, 0, 0, 0, 41772, 189524, 464005, 821771, 815650, 738182, 44822, 47942, 9048, 0, 0, 0, 0, 0,
    73199, 305203, 700685, 761049, 542094, 190885, 34028, 0, 0, 0, 0, 0, 0, 0, 89415, 367837, 1293833, 863071, 767138, 241403, 28923, 7245, 0,
    9614, 0, 0, 0, 0, 152836, 474482, 994582, 726631, 431900, 202565, 25708, 0, 0, 0, 0, 0, 0, 0, 96152, 470875, 1088330, 972886, 638724,
    298377, 19012, 9892, 0, 8928, 0, 0, 0, 0, 105977, 530636, 1321737, 1691159, 810878, 239502, 43550, 0, 0, 0, 0, 0, 0, 0, 217432, 333722,
    1183720, 1321350, 850241, 411917, 48881, 7912, 0, 0, 0, 0, 0, 0, 67997, 367247, 809109, 1208606, 1151814, 500096, 140193, 23224, 0, 0, 0,
    0, 0, 0, 156774, 466892, 1259524, 1274825, 1115038, 464955, 164580, 64296, 0, 0, 0, 0, 0, 0, 348864, 671282, 1606563, 1214301, 752017,
    209795, 94177, 17382, 0, 0, 0, 0, 0, 0, 0, 890498, 2649161, 775474, 0, 0, 0, 0, 0, 0, 0, 0, 0, 0, 45816, 328669, 1636338, 1999696, 776558,
    626992, 0, 0, 0, 0, 0, 0, 0, 0, 0, 0, 2019152, 1386925, 720733, 0, 0, 0, 0, 0, 0, 0, 0, 0, 1240320, 1710556, 1450876, 0, 0, 0, 0, 0, 0, 0,
    0, 0, 0, 0, 508985, 1361988, 1917658, 339203, 0, 0, 0, 0, 0, 0, 0, 0, 0, 0, 852674, 1850655, 1442984, 521118, 0, 0, 0, 0, 0, 0, 0, 0, 0, 0,
    0, 0, 0, 1715099, 733442, 0, 0, 0, 0, 0, 0, 0, 0, 0, 0, 0, 1903902, 476143, 350674, 0, 0, 0, 0, 0, 0, 0, 0, 0, 0, 0, 542221, 1320310,
    1373153, 0, 0, 0, 0, 0, 0, 0, 0, 0, 0, 0, 0, 1520124, 777544, 0, 0, 0, 0, 0, 0, 0, 0, 0, 0, 0, 0, 0, 0, 58692, 37346, 83865, 105420,
    163419, 0, 0, 0, 0, 0, 0, 0, 0, 0, 173876, 119855, 170706, 176709, 72212, 0, 0, 0, 0, 0, 0, 0, 0, 0, 0, 0, 146415, 90348, 209400, 0, 0, 0,
    0, 0, 0, 0, 79091, 121280, 205192, 274764, 0, 0, 23709, 0, 0, 0, 0, 0, 6574, 45405, 196089, 457279, 554356, 565994, 321929, 94418, 0, 0, 0,
    0, 0, 0, 6184, 36839, 113598, 391105, 742419, 1001197, 912484, 474770, 152836, 0, 0, 0, 0, 0, 0, 163356, 511114, 1231508, 1365165, 1260499,
    478054, 125077, 37600, 0, 0, 0, 0, 0, 7428, 7545, 31520, 16508, 46082, 63113, 111733, 59928, 0, 0, 0, 0, 0, 0, 6968, 26947, 51527, 102291,
    175540, 141711, 29824, 12627, 0, 0, 0, 0, 0, 0, 7521, 21238, 50091, 185679, 302125, 563917, 664956, 503573, 226581)
n_ds <- 14

max_iRBC <- max(y_iRBC)
kappa <- 1.5e-5
muM <- 48.0

model_input = list(n_RndEffs = n_RndEffs,
                   n_Eq = n_Eq,
                   n_obs = n_obs,
                   n_mice = n_mice,
                   n_strains = n_strains,
                   strain_id = strain_id,
                   strain = strain,
                   mouse = mouse,
                   day = day,
                   y_RBC = y_RBC,
                   y_iRBC = y_iRBC,
                   n_ds = n_ds,
                   max_iRBC = max_iRBC,
                   kappa = kappa,
                   muM = muM,
                   R0 = R0,
                   I0 = I0)
