# Supplementary material for: Linking functional and molecular mechanisms of host resilience to malaria infection
Source: eLife. 2021 Oct 12;10:e65846. doi: 10.7554/eLife.65846 (PMC8510579; doi:10.7554/eLife.65846)
Supplement: Supplementary file 1. [file elife-65846-supp1.zip › data_programmes/survival.csv]

dataSource	Mouse.ID	Lived.	Strain	DeathDay	Died.
Davis_et_al	StrainsMetabs_129_2_B6_2_21	1	129S1/SvImJ	15	0
Davis_et_al	StrainsMetabs_129_2_B6_2_22	1	129S1/SvImJ	15	0
Davis_et_al	StrainsMetabs_129_2_B6_2_23	1	129S1/SvImJ	15	0
Davis_et_al	StrainsMetabs_129_2_B6_2_24	1	129S1/SvImJ	15	0
Davis_et_al	StrainsMetabs_129_2_B6_2_25	1	129S1/SvImJ	15	0
Davis_et_al	StrainsMetabs_CAST_WSB_2_62	1	WSB/EiJ	15	0
Davis_et_al	StrainsMetabs_CAST_WSB_2_63	1	WSB/EiJ	15	0
Davis_et_al	StrainsMetabs_CAST_WSB_2_64	1	WSB/EiJ	15	0
Davis_et_al	StrainsMetabs_CAST_WSB_2_65	1	WSB/EiJ	15	0
Davis_et_al	StrainsMetabs_CAST_WSB_2_66	1	WSB/EiJ	15	0
Davis_et_al	StrainsMetabs_CAST_WSB_2_67	1	WSB/EiJ	15	0
Davis_et_al	StrainsMetabs_CAST_WSB_2_68	1	WSB/EiJ	15	0
Davis_et_al	StrainsMetabs_CAST_WSB_2_69	1	WSB/EiJ	15	0
Davis_et_al	StrainsMetabs_CAST_WSB_2_70	1	WSB/EiJ	15	0
Davis_et_al	StrainsMetabs_CAST_WSB_2_71	1	WSB/EiJ	15	0
Davis_et_al	StrainsMetabs_CAST_WSB_2_72	1	WSB/EiJ	15	0
Davis_et_al	StrainsMetabs_CAST_WSB_2_73	1	WSB/EiJ	15	0
Davis_et_al	StrainsMetabs_CAST_WSB_2_74	1	WSB/EiJ	15	0
Davis_et_al	StrainsMetabs_CAST_WSB_2_75	1	WSB/EiJ	15	0
Davis_et_al	StrainsMetabs_CAST_WSB_2_76	1	WSB/EiJ	15	0
Davis_et_al	StrainsMetabs_CAST_WSB_2_78	1	WSB/EiJ	15	0
Davis_et_al	StrainsMetabs_CAST_WSB_2_79	1	WSB/EiJ	15	0
Davis_et_al	StrainsMetabs_NZO_1_22	1	NZO/HILtJ	15	0
Davis_et_al	StrainsMetabs_NZO_1_23	1	NZO/HILtJ	15	0
Davis_et_al	StrainsMetabs_NZO_1_24	1	NZO/HILtJ	15	0
Davis_et_al	StrainsMetabs_NZO_1_25	1	NZO/HILtJ	15	0
Davis_et_al	StrainsMetabs_NZO_1_26	1	NZO/HILtJ	15	0
Davis_et_al	StrainsMetabs_WSB_1_10	1	WSB/EiJ	15	0
Davis_et_al	StrainsMetabs_WSB_1_12	1	WSB/EiJ	15	0
Davis_et_al	StrainsMetabs_WSB_1_4	1	WSB/EiJ	15	0
Davis_et_al	StrainsMetabs_WSB_1_5	1	WSB/EiJ	15	0
Davis_et_al	StrainsMetabs_WSB_1_6	1	WSB/EiJ	15	0
Davis_et_al	StrainsMetabs_WSB_1_7	1	WSB/EiJ	15	0
Davis_et_al	StrainsMetabs_WSB_1_8	1	WSB/EiJ	15	0
Davis_et_al	StrainsMetabs_WSB_1_9	1	WSB/EiJ	15	0
Gupta_et_al	B53	0	A/J	8	1
Gupta_et_al	B54	0	A/J	8	1
Gupta_et_al	B55	0	A/J	9	1
Gupta_et_al	B56	0	A/J	8	1
Gupta_et_al	B57	0	A/J	8	1
Gupta_et_al	B58	1	C57BL/6	15	0
Gupta_et_al	B59	1	C57BL/6	15	0
Gupta_et_al	B60	1	C57BL/6	15	0
Gupta_et_al	B61	1	C57BL/6	15	0
Gupta_et_al	B62	0	C57BL/6	9	1
Gupta_et_al	B63	1	129S1/SvImJ	15	0
Gupta_et_al	B64	1	129S1/SvImJ	15	0
Gupta_et_al	B65	1	129S1/SvImJ	15	0
Gupta_et_al	B66	1	129S1/SvImJ	15	0
Gupta_et_al	B67	1	129S1/SvImJ	15	0
Gupta_et_al	B68	0	NOD/ShiLtJ	8	1
Gupta_et_al	B69	0	NOD/ShiLtJ	8	1
Gupta_et_al	B70	0	NOD/ShiLtJ	10	1
Gupta_et_al	B71	0	NOD/ShiLtJ	8	1
Gupta_et_al	B72	0	NOD/ShiLtJ	8	1
Gupta_et_al	B73	1	NZO/HILtJ	15	0
Gupta_et_al	B74	1	NZO/HILtJ	15	0
Gupta_et_al	B75	1	NZO/HILtJ	15	0
Gupta_et_al	B76	1	NZO/HILtJ	15	0
Gupta_et_al	B77	1	NZO/HILtJ	15	0
Gupta_et_al	B79	0	PWK/PhJ	10	1
Gupta_et_al	B80	0	PWK/PhJ	9	1
Gupta_et_al	B81	0	PWK/PhJ	7	1
Gupta_et_al	B82	0	PWK/PhJ	8	1
Gupta_et_al	B83	0	CAST/EiJ	7	1
Gupta_et_al	B84	0	CAST/EiJ	7	1
Gupta_et_al	B85	0	CAST/EiJ	8	1
Gupta_et_al	B87	0	CAST/EiJ	8	1
Gupta_et_al	B88	1	WSB/EiJ	15	0
Gupta_et_al	B89	1	WSB/EiJ	15	0
Gupta_et_al	B90	1	WSB/EiJ	15	0
Gupta_et_al	B91	1	WSB/EiJ	15	0
Gupta_et_al	B92	1	WSB/EiJ	15	0
Gupta_et_al	D169	0	PWK/PhJ	7	1
Gupta_et_al	D170	0	PWK/PhJ	9	1
Gupta_et_al	D171	0	PWK/PhJ	8	1
Gupta_et_al	D172	0	PWK/PhJ	8	1
Davis_et_al	180909nos_and_cast.1	1	C57BL/6	15	0
Davis_et_al	180909nos_and_cast.2	1	C57BL/6	15	0
Davis_et_al	180909nos_and_cast.3	0	C57BL/6	10	1
Davis_et_al	180909nos_and_cast.4	1	C57BL/6	15	0
Davis_et_al	180909nos_and_cast.5	1	C57BL/6	15	0
Davis_et_al	180909nos_and_cast.6	1	C57BL/6	15	0
Davis_et_al	180909nos_and_cast.7	0	C57BL/6	9	1
Davis_et_al	180909nos_and_cast.8	1	C57BL/6	15	0
Davis_et_al	180909nos_and_cast.9	1	C57BL/6	15	0
Davis_et_al	180909nos_and_cast.10	0	C57BL/6	9.5	1
Davis_et_al	180909nos_and_cast.21	1	CAST/EiJ	15	0
Davis_et_al	180909nos_and_cast.22	0	CAST/EiJ	9	1
Davis_et_al	180909nos_and_cast.23	0	CAST/EiJ	9.5	1
Davis_et_al	180909nos_and_cast.24	1	CAST/EiJ	15	0
Davis_et_al	180909nos_and_cast.25	1	CAST/EiJ	15	0
Davis_et_al	180909nos_and_cast.26	1	CAST/EiJ	15	0
Davis_et_al	180909nos_and_cast.27	0	CAST/EiJ	10	1
Davis_et_al	180909nos_and_cast.28	0	CAST/EiJ	11	1
Davis_et_al	180909nos_and_cast.29	1	CAST/EiJ	15	0
Davis_et_al	180909nos_and_cast.30	1	CAST/EiJ	15	0
Davis_et_al	180909nos_and_cast.31	1	CAST/EiJ	15	0
Davis_et_al	180909nos_and_cast.32	1	CAST/EiJ	15	0
Davis_et_al	180909nos_and_cast.33	1	CAST/EiJ	15	0
Davis_et_al	180909nos_and_cast.34	1	CAST/EiJ	15	0
Davis_et_al	180909nos_and_cast.35	1	CAST/EiJ	15	0
Davis_et_al	180909nos_and_cast.36	1	CAST/EiJ	15	0
Davis_et_al	180731strainsSurv.1	1	NOD/ShiLtJ	15	0
Davis_et_al	180731strainsSurv.2	0	NOD/ShiLtJ	11	1
Davis_et_al	180731strainsSurv.3	0	NOD/ShiLtJ	9.5	1
Davis_et_al	180731strainsSurv.4	0	NOD/ShiLtJ	10	1
Davis_et_al	180731strainsSurv.5	1	NOD/ShiLtJ	15	0
Davis_et_al	180731strainsSurv.6	1	NOD/ShiLtJ	15	0
Davis_et_al	180731strainsSurv.7	1	NOD/ShiLtJ	15	0
Davis_et_al	180731strainsSurv.8	1	NOD/ShiLtJ	15	0
Davis_et_al	180731strainsSurv.9	0	NOD/ShiLtJ	9.5	1
Davis_et_al	180731strainsSurv.10	1	NOD/ShiLtJ	15	0
Davis_et_al	180731strainsSurv.11	1	CAST/EiJ	15	0
Davis_et_al	180731strainsSurv.12	1	CAST/EiJ	15	0
Davis_et_al	180731strainsSurv.13	1	CAST/EiJ	15	0
Davis_et_al	180731strainsSurv.14	1	CAST/EiJ	15	0
Davis_et_al	180731strainsSurv.15	1	CAST/EiJ	15	0
Davis_et_al	180731strainsSurv.16	1	CAST/EiJ	15	0
Davis_et_al	180731strainsSurv.17	1	CAST/EiJ	15	0
Davis_et_al	180731strainsSurv.18	1	CAST/EiJ	15	0
Davis_et_al	180731strainsSurv.19	1	CAST/EiJ	15	0
Davis_et_al	180731strainsSurv.20	1	CAST/EiJ	15	0
Davis_et_al	180731strainsSurv.21	1	CAST/EiJ	15	0
Davis_et_al	180731strainsSurv.22	0	CAST/EiJ	10	1
Davis_et_al	180731strainsSurv.23	0	PWK/PhJ	8.5	1
Davis_et_al	180731strainsSurv.24	0	PWK/PhJ	9	1
Davis_et_al	180731strainsSurv.25	0	PWK/PhJ	9.5	1
Davis_et_al	180731strainsSurv.27	0	PWK/PhJ	9	1
Davis_et_al	180731strainsSurv.28	0	PWK/PhJ	9.5	1
Davis_et_al	180731strainsSurv.29	1	PWK/PhJ	15	0
Davis_et_al	180731strainsSurv.30	0	PWK/PhJ	10	1
Davis_et_al	180731strainsSurv.31	1	A/J	15	0
Davis_et_al	180731strainsSurv.32	0	A/J	8.5	1
Davis_et_al	180731strainsSurv.33	0	A/J	8.5	1
Davis_et_al	180731strainsSurv.34	1	A/J	15	0
Davis_et_al	180731strainsSurv.35	1	A/J	15	0
Davis_et_al	180731strainsSurv.36	0	A/J	8.5	1
Davis_et_al	180731strainsSurv.37	0	A/J	9.5	1
Davis_et_al	180731strainsSurv.38	0	A/J	8.5	1
Davis_et_al	180731strainsSurv.39	0	A/J	8.5	1
Davis_et_al	180731strainsSurv.40	0	A/J	8.5	1
Davis_et_al	180731strainsSurv.41	1	C57BL/6	15	0
Davis_et_al	180731strainsSurv.42	1	C57BL/6	15	0
Davis_et_al	180731strainsSurv.43	1	C57BL/6	15	0
Davis_et_al	180731strainsSurv.44	1	C57BL/6	15	0
Davis_et_al	180731strainsSurv.45	1	C57BL/6	15	0
Davis_et_al	1800515PWK_surv.4	0	PWK/PhJ	10	1
Davis_et_al	1800515PWK_surv.5	0	PWK/PhJ	11	1
Davis_et_al	1800515PWK_surv.6	0	PWK/PhJ	10	1
Davis_et_al	1800515PWK_surv.7	0	PWK/PhJ	10	1
Davis_et_al	1800515PWK_surv.8	0	PWK/PhJ	11	1
Davis_et_al	1800515PWK_surv.9	0	PWK/PhJ	13	1
Davis_et_al	1800515PWK_surv.10	0	PWK/PhJ	10	1
