# Supplementary material for: Linking functional and molecular mechanisms of host resilience to malaria infection
Source: eLife. 2021 Oct 12;10:e65846. doi: 10.7554/eLife.65846 (PMC8510579; doi:10.7554/eLife.65846)
Supplement: Supplementary file 1. [file elife-65846-supp1.zip › data_programmes/cytokines.csv]

Mouse.ID	Strain	Status	Day	IFNG	IL10	TGFB	TNFA
StrainsMetabs_129_2_B6_2_27	129S1/SvImJ	TRUE	3	642	489	690	441
StrainsMetabs_129_2_B6_2_1	129S1/SvImJ	TRUE	3	620	516.5	740.5	503
StrainsMetabs_129_2_B6_2_2	129S1/SvImJ	TRUE	3	664	570	637.5	554
StrainsMetabs_129_2_B6_2_4	129S1/SvImJ	TRUE	3	628	533	705	566
StrainsMetabs_129_2_B6_2_5	129S1/SvImJ	TRUE	3	914	743	903	797
StrainsMetabs_129_2_B6_2_7	129S1/SvImJ	TRUE	4	1392.5	490	631.5	273
StrainsMetabs_129_2_B6_2_10	129S1/SvImJ	TRUE	4	1886	456.5	521	507
StrainsMetabs_129_2_B6_2_8	129S1/SvImJ	TRUE	4	1648	736.5	992.5	521.5
StrainsMetabs_129_2_B6_2_9	129S1/SvImJ	TRUE	4	1644.5	556	834.5	562
StrainsMetabs_129_2_B6_2_6	129S1/SvImJ	TRUE	4	789	741	928	786
StrainsMetabs_129_2_B6_2_14	129S1/SvImJ	TRUE	5	1631	520	768	628
StrainsMetabs_129_2_B6_2_12	129S1/SvImJ	TRUE	5	1447	637	858.5	828
StrainsMetabs_129_2_B6_2_13	129S1/SvImJ	TRUE	5	1459	572	763	904
StrainsMetabs_129_2_B6_2_11	129S1/SvImJ	TRUE	5	1399	762	925	910
StrainsMetabs_129_2_B6_2_15	129S1/SvImJ	TRUE	5	1158	688	838	975
StrainsMetabs_129_1_8	129S1/SvImJ	TRUE	6	871	486	719	518
StrainsMetabs_129_1_10	129S1/SvImJ	TRUE	6	919	602.5	804	594
StrainsMetabs_129_1_9	129S1/SvImJ	TRUE	6	975.5	610	861	744
StrainsMetabs_129_1_6	129S1/SvImJ	TRUE	6	1046	812	994	806.5
StrainsMetabs_129_1_7	129S1/SvImJ	TRUE	6	1149	586	879	819
StrainsMetabs_129_1_12	129S1/SvImJ	TRUE	7	496.5	419	453.5	224
StrainsMetabs_129_1_17	129S1/SvImJ	FALSE	7	508	408.5	750	362
StrainsMetabs_129_1_11	129S1/SvImJ	TRUE	7	498.5	289	463	437.5
StrainsMetabs_129_1_16	129S1/SvImJ	FALSE	7	567.5	324.5	646	526
StrainsMetabs_129_1_15	129S1/SvImJ	TRUE	7	653.5	539	609	833.5
StrainsMetabs_129_1_13	129S1/SvImJ	TRUE	7	683.5	584	660	1044.5
StrainsMetabs_129_1_14	129S1/SvImJ	TRUE	7	630.5	554	572.5	NA
StrainsMetabs_129_1_21	129S1/SvImJ	TRUE	8	526	380	491	352
StrainsMetabs_129_1_19	129S1/SvImJ	TRUE	8	508	272.5	450.5	435
StrainsMetabs_129_1_22	129S1/SvImJ	TRUE	8	489.5	318	393.5	447
StrainsMetabs_129_1_20	129S1/SvImJ	TRUE	8	652	408	694	492
StrainsMetabs_129_1_18	129S1/SvImJ	TRUE	8	636	554.5	567.5	599.5
StrainsMetabs_129_1_23	129S1/SvImJ	TRUE	9	297	241.5	283	323
StrainsMetabs_129_1_26	129S1/SvImJ	TRUE	9	430	466	359	440
StrainsMetabs_129_1_25	129S1/SvImJ	TRUE	9	587	374	715	461
StrainsMetabs_129_1_28	129S1/SvImJ	FALSE	9	556	423	627.5	463
StrainsMetabs_129_1_27	129S1/SvImJ	TRUE	9	579	474	951	577
StrainsMetabs_129_1_29	129S1/SvImJ	FALSE	9	663	456	643	586
StrainsMetabs_129_1_24	129S1/SvImJ	TRUE	9	464	393.5	451	NA
StrainsMetabs_AJ_4	A/J	TRUE	3	321	231	111	151.5
StrainsMetabs_AJ_9	A/J	FALSE	3	228.5	179.5	238.5	167.5
StrainsMetabs_AJ_7	A/J	TRUE	3	262	242.5	266.5	209
StrainsMetabs_AJ_8	A/J	FALSE	3	256	262	308	220
StrainsMetabs_AJ_1	A/J	TRUE	3	302	279	241.5	234
StrainsMetabs_AJ_5	A/J	TRUE	3	268.5	249	342	317.5
StrainsMetabs_AJ_6	A/J	TRUE	3	322	221	NA	NA
StrainsMetabs_AJ_14	A/J	TRUE	4	2269	270.5	240	137
StrainsMetabs_AJ_12	A/J	TRUE	4	3889	243	254	194
StrainsMetabs_AJ_11	A/J	TRUE	4	1600	234.5	301	200
StrainsMetabs_AJ_10	A/J	TRUE	4	1679	249	287	242
StrainsMetabs_AJ_13	A/J	TRUE	4	3262	360	284.5	262
StrainsMetabs_AJ_20	A/J	FALSE	5	262	221.5	229	146
StrainsMetabs_AJ_21	A/J	FALSE	5	357	233	336	203
StrainsMetabs_AJ_17	A/J	TRUE	5	1644	204.5	238	217
StrainsMetabs_AJ_15	A/J	TRUE	5	2120.5	250.5	310	253
StrainsMetabs_AJ_18	A/J	TRUE	5	1195	241	288	276.5
StrainsMetabs_AJ_19	A/J	TRUE	5	2205.5	256.5	276	NA
StrainsMetabs_AJ_16	A/J	TRUE	5	1980	228.5	NA	NA
StrainsMetabs_AJ_24	A/J	TRUE	6	1820	184	243	254
StrainsMetabs_AJ_22	A/J	TRUE	6	1199	210	273.5	297.5
StrainsMetabs_AJ_26	A/J	TRUE	6	1035.5	286	331	302
StrainsMetabs_AJ_23	A/J	TRUE	6	1625	292	339.5	434
StrainsMetabs_AJ_25	A/J	TRUE	6	1069	211	322	488
StrainsMetabs_AJ_32	A/J	FALSE	7	233	183	699	147
StrainsMetabs_AJ_33	A/J	FALSE	7	244.5	201	272	156
StrainsMetabs_AJ_27	A/J	TRUE	7	486	117.5	174	249
StrainsMetabs_AJ_28	A/J	TRUE	7	488.5	137	163	264
StrainsMetabs_AJ_29	A/J	TRUE	7	547	132	214	290
StrainsMetabs_AJ_30	A/J	TRUE	7	645	146	208	NA
StrainsMetabs_AJ_31	A/J	TRUE	7	668	136	213	NA
StrainsMetabs_AJ_34	A/J	TRUE	8	436.5	149	65	400
StrainsMetabs_AJ_39	A/J	TRUE	8	1089	268	100.5	NA
StrainsMetabs_AJ_37	A/J	TRUE	8	1336	346	113.5	NA
StrainsMetabs_AJ_38	A/J	TRUE	8	1243	245	235	NA
StrainsMetabs_AJ_35	A/J	TRUE	8	889	225	NA	NA
StrainsMetabs_AJ_44	A/J	FALSE	9	200	157	108.5	39
StrainsMetabs_AJ_45	A/J	FALSE	9	223	136.5	246	189.5
StrainsMetabs_AJ_46	A/J	TRUE	9	344.5	228	223	260
StrainsMetabs_AJ_40	A/J	TRUE	9	563	259.5	317	359.5
StrainsMetabs_AJ_42	A/J	TRUE	9	351.5	114	144.5	421
StrainsMetabs_AJ_43	A/J	TRUE	9	468	293	314	NA
StrainsMetabs_B6_1_2	C57BL/6	TRUE	3	268	169	167	132
StrainsMetabs_B6_1_1	C57BL/6	TRUE	3	627.5	376.5	410	383
StrainsMetabs_B6_1_5	C57BL/6	TRUE	3	475.5	257	631	403
StrainsMetabs_B6_1_3	C57BL/6	TRUE	3	482	426	579	419
StrainsMetabs_B6_1_26	C57BL/6	FALSE	3	474.5	394.5	607	548
StrainsMetabs_B6_1_4	C57BL/6	TRUE	3	613	503.5	571	568
StrainsMetabs_B6_1_27	C57BL/6	FALSE	3	532	353.5	546	631.5
StrainsMetabs_B6_1_8	C57BL/6	TRUE	4	714	463	613	584
StrainsMetabs_B6_1_9	C57BL/6	TRUE	4	1290	411	580	596
StrainsMetabs_B6_1_10	C57BL/6	TRUE	4	642	475	680	596
StrainsMetabs_B6_1_7	C57BL/6	TRUE	4	2099	349.5	485	607
StrainsMetabs_B6_1_6	C57BL/6	TRUE	4	2818	277	532.5	619.5
StrainsMetabs_B6_1_12	C57BL/6	TRUE	5	442	43.5	94.5	65
StrainsMetabs_B6_1_29	C57BL/6	FALSE	5	455.5	474	385	248
StrainsMetabs_B6_1_15	C57BL/6	TRUE	5	2633	239.5	439	394.5
StrainsMetabs_B6_1_13	C57BL/6	TRUE	5	2650	196	365.5	485.5
StrainsMetabs_B6_1_14	C57BL/6	TRUE	5	2121	302	784.5	646
StrainsMetabs_B6_1_28	C57BL/6	FALSE	5	605	496	616	661
StrainsMetabs_B6_1_11	C57BL/6	TRUE	5	2548	416	470	766
StrainsMetabs_B6_1_17	C57BL/6	TRUE	6	2761	212.5	469	403.5
StrainsMetabs_B6_1_18	C57BL/6	TRUE	6	2042.5	337.5	385	613
StrainsMetabs_B6_1_16	C57BL/6	TRUE	6	2267	294	646.5	884.5
StrainsMetabs_B6_1_20	C57BL/6	TRUE	6	2482.5	498.5	767	1087.5
StrainsMetabs_B6_1_19	C57BL/6	TRUE	6	3517.5	439	785.5	1105.5
StrainsMetabs_B6_1_30	C57BL/6	FALSE	7	552	393	554	351.5
StrainsMetabs_B6_1_31	C57BL/6	FALSE	7	522	453	547	420
StrainsMetabs_B6_1_34	C57BL/6	TRUE	7	612.5	195	288	424
StrainsMetabs_B6_1_22	C57BL/6	TRUE	7	1006	294	330	431
StrainsMetabs_B6_1_23	C57BL/6	TRUE	7	1081	342	578.5	539
StrainsMetabs_B6_1_33	C57BL/6	TRUE	7	936	261.5	557	617
StrainsMetabs_B6_1_24	C57BL/6	TRUE	7	927	257	486.5	NA
StrainsMetabs_129_2_B6_2_39	C57BL/6	TRUE	8	547	154	277	328
StrainsMetabs_129_2_B6_2_36	C57BL/6	TRUE	8	525	224	254.5	396
StrainsMetabs_129_2_B6_2_40	C57BL/6	TRUE	8	NA	294	NA	NA
StrainsMetabs_129_2_B6_2_66	C57BL/6	TRUE	8	557	523.5	NA	NA
StrainsMetabs_129_2_B6_2_45	C57BL/6	TRUE	9	339	195.5	189	261
StrainsMetabs_129_2_B6_2_67	C57BL/6	FALSE	9	547.5	309	416	375
StrainsMetabs_129_2_B6_2_42	C57BL/6	TRUE	9	459	232.5	310	388
StrainsMetabs_129_2_B6_2_44	C57BL/6	TRUE	9	657	230	301.5	491
StrainsMetabs_129_2_B6_2_43	C57BL/6	TRUE	9	417	302	216	583
StrainsMetabs_129_2_B6_2_68	C57BL/6	FALSE	9	617	461	622.5	593
StrainsMetabs_129_2_B6_2_41	C57BL/6	TRUE	9	489	428	424.5	620
StrainsMetabs_CAST_WSB_2_4	CAST/EiJ	TRUE	3	497	324.5	494.5	260
StrainsMetabs_CAST_WSB_2_2	CAST/EiJ	TRUE	3	454	355	498	304
StrainsMetabs_CAST_WSB_2_3	CAST/EiJ	TRUE	3	490.5	358.5	526.5	309.5
StrainsMetabs_CAST_WSB_2_82	CAST/EiJ	FALSE	3	482	415.5	598	317
StrainsMetabs_CAST_WSB_2_5	CAST/EiJ	TRUE	3	474	315	412	368.5
StrainsMetabs_CAST_WSB_2_11	CAST/EiJ	TRUE	3	450	364	450	375
StrainsMetabs_CAST_WSB_2_41	CAST/EiJ	FALSE	3	383	301	451.5	408
StrainsMetabs_CAST_WSB_2_8	CAST/EiJ	TRUE	4	358	255	545	136.5
StrainsMetabs_CAST_WSB_2_9	CAST/EiJ	TRUE	4	574.5	340	610.5	207
StrainsMetabs_CAST_WSB_2_6	CAST/EiJ	TRUE	4	373	345	483	255
StrainsMetabs_CAST_WSB_2_10	CAST/EiJ	TRUE	4	388.5	318	383.5	259
StrainsMetabs_CAST_WSB_2_7	CAST/EiJ	TRUE	4	521.5	322	478	269.5
StrainsMetabs_CAST_WSB_2_40	CAST/EiJ	FALSE	5	361.5	286	384.5	168.5
StrainsMetabs_CAST_WSB_2_15	CAST/EiJ	TRUE	5	465	321.5	423.5	242.5
StrainsMetabs_CAST_WSB_2_1	CAST/EiJ	TRUE	5	453	301	391.5	277.5
StrainsMetabs_CAST_WSB_2_39	CAST/EiJ	FALSE	5	482.5	385.5	494	282
StrainsMetabs_CAST_WSB_2_13	CAST/EiJ	TRUE	5	419.5	306.5	397	305
StrainsMetabs_CAST_WSB_2_14	CAST/EiJ	TRUE	5	664	561	401	345.5
StrainsMetabs_CAST_WSB_2_12	CAST/EiJ	TRUE	5	528	379	433	350
StrainsMetabs_CAST_WSB_2_18	CAST/EiJ	TRUE	6	403	191	248	293
StrainsMetabs_CAST_WSB_2_17	CAST/EiJ	TRUE	6	391.5	198	339	315
StrainsMetabs_CAST_WSB_2_19	CAST/EiJ	TRUE	6	463	245.5	427	325
StrainsMetabs_CAST_WSB_2_16	CAST/EiJ	TRUE	6	368	154	269.5	335
StrainsMetabs_CAST_WSB_2_20	CAST/EiJ	TRUE	6	402.5	221	336	412
StrainsMetabs_CAST_WSB_2_37	CAST/EiJ	FALSE	7	333	187	347	212
StrainsMetabs_CAST_WSB_2_38	CAST/EiJ	FALSE	7	329.5	251	403	231
StrainsMetabs_CAST_WSB_2_22	CAST/EiJ	TRUE	7	382	122	183	257
StrainsMetabs_CAST_WSB_2_23	CAST/EiJ	TRUE	7	371.5	122.5	186	294
StrainsMetabs_CAST_WSB_2_24	CAST/EiJ	TRUE	7	330	115	206.5	306
StrainsMetabs_CAST_WSB_2_21	CAST/EiJ	TRUE	7	305.5	142	141	325
StrainsMetabs_CAST_WSB_2_25	CAST/EiJ	TRUE	7	272	80.5	140	342.5
StrainsMetabs_CAST_WSB_2_35	CAST/EiJ	TRUE	8	256.5	98	111.5	183
StrainsMetabs_CAST_WSB_2_34	CAST/EiJ	TRUE	8	184	104	132	206
StrainsMetabs_CAST_WSB_2_27	CAST/EiJ	TRUE	8	373	113	135.5	223
StrainsMetabs_CAST_WSB_2_33	CAST/EiJ	TRUE	8	227.5	87	114	226
StrainsMetabs_CAST_WSB_2_26	CAST/EiJ	TRUE	8	827.5	275	170.5	267
StrainsMetabs_CAST_WSB_2_32	CAST/EiJ	TRUE	9	259	189	168.5	184
StrainsMetabs_CAST_WSB_2_36	CAST/EiJ	FALSE	9	382	357	553.5	186.5
StrainsMetabs_CAST_WSB_2_30	CAST/EiJ	TRUE	9	273	103	117	197
StrainsMetabs_CAST_WSB_2_29	CAST/EiJ	TRUE	9	315	160.5	478	220
StrainsMetabs_CAST_WSB_2_28	CAST/EiJ	TRUE	9	296	131	215.5	230
StrainsMetabs_CAST_WSB_2_31	CAST/EiJ	TRUE	9	655	125	183	339.5
StrainsMetabs_NOD_1_PWK_1_3	NOD/ShiLtJ	TRUE	3	264.5	158	159	162
StrainsMetabs_NOD_1_PWK_1_6	NOD/ShiLtJ	FALSE	3	277.5	257.5	240	178
StrainsMetabs_NOD_1_PWK_1_1	NOD/ShiLtJ	TRUE	3	349	234	300	225
StrainsMetabs_NOD_1_PWK_1_7	NOD/ShiLtJ	FALSE	3	281	248	205	245
StrainsMetabs_NOD_1_PWK_1_4	NOD/ShiLtJ	TRUE	3	393.5	230	174	266.5
StrainsMetabs_NOD_1_PWK_1_2	NOD/ShiLtJ	TRUE	3	576	365.5	364	380
StrainsMetabs_NOD_1_PWK_1_5	NOD/ShiLtJ	TRUE	3	291.5	257	190	NA
StrainsMetabs_NOD_1_PWK_1_12	NOD/ShiLtJ	TRUE	4	366	129	138.5	144
StrainsMetabs_NOD_1_PWK_1_8	NOD/ShiLtJ	TRUE	4	3299	164	160	179
StrainsMetabs_NOD_1_PWK_1_10	NOD/ShiLtJ	TRUE	4	1474.5	216	184	201
StrainsMetabs_NOD_1_PWK_1_11	NOD/ShiLtJ	TRUE	4	1591	181	194	213
StrainsMetabs_NOD_1_PWK_1_9	NOD/ShiLtJ	TRUE	4	1850	226.5	215	234
StrainsMetabs_NOD_1_PWK_1_18	NOD/ShiLtJ	FALSE	5	269.5	209	239	157
StrainsMetabs_NOD_1_PWK_1_19	NOD/ShiLtJ	FALSE	5	291	172	221	173
StrainsMetabs_NOD_1_PWK_1_13	NOD/ShiLtJ	TRUE	5	1983	170	223	268
StrainsMetabs_NOD_1_PWK_1_14	NOD/ShiLtJ	TRUE	5	3062	165.5	241	283
StrainsMetabs_NOD_1_PWK_1_16	NOD/ShiLtJ	TRUE	5	2481	212	225	321
StrainsMetabs_NOD_1_PWK_1_15	NOD/ShiLtJ	TRUE	5	2005	209	229	385
StrainsMetabs_NOD_1_PWK_1_17	NOD/ShiLtJ	TRUE	5	1897	210.5	139	423
StrainsMetabs_NOD_1_PWK_1_20	NOD/ShiLtJ	TRUE	6	863	200.5	133	164.5
StrainsMetabs_NOD_1_PWK_1_21	NOD/ShiLtJ	TRUE	6	974	245.5	256	384
StrainsMetabs_NOD_1_PWK_1_24	NOD/ShiLtJ	TRUE	6	1033	214	182.5	415
StrainsMetabs_NOD_1_PWK_1_23	NOD/ShiLtJ	TRUE	6	405	351	411.5	484
StrainsMetabs_NOD_1_PWK_1_22	NOD/ShiLtJ	TRUE	6	1156.5	272	247.5	498
StrainsMetabs_NOD_1_PWK_1_27	NOD/ShiLtJ	TRUE	7	612	149	119	87
StrainsMetabs_NOD_1_PWK_1_25	NOD/ShiLtJ	TRUE	7	651.5	210.5	187.5	333
StrainsMetabs_NOD_1_PWK_1_28	NOD/ShiLtJ	TRUE	7	307.5	156	265	370
StrainsMetabs_NOD_1_PWK_1_26	NOD/ShiLtJ	TRUE	7	668	240.5	207	440
StrainsMetabs_NOD_1_PWK_1_36	NOD/ShiLtJ	TRUE	8	2880	628	193	925
StrainsMetabs_NOD_1_PWK_1_35	NOD/ShiLtJ	TRUE	8	1915	729	297	1565
StrainsMetabs_NOD_1_PWK_1_33	NOD/ShiLtJ	TRUE	8	1636	472	145	1580
StrainsMetabs_NOD_1_PWK_1_34	NOD/ShiLtJ	TRUE	8	1604	854	301.5	2212
StrainsMetabs_NOD_1_PWK_1_37	NOD/ShiLtJ	TRUE	8	2160	507	247	3053.5
StrainsMetabs_NOD_1_PWK_1_31	NOD/ShiLtJ	FALSE	9	246	204	270	212
StrainsMetabs_NOD_1_PWK_1_30	NOD/ShiLtJ	FALSE	9	314.5	326	231	272
StrainsMetabs_NOD_1_PWK_1_39	NOD/ShiLtJ	TRUE	9	375	242	219	414.5
StrainsMetabs_NOD_1_PWK_1_38	NOD/ShiLtJ	TRUE	9	809.5	485	355.5	541
StrainsMetabs_NOD_1_PWK_1_29	NOD/ShiLtJ	TRUE	9	1066	667	511	684
StrainsMetabs_NZO_2_28	NZO/HILtJ	FALSE	3	280.5	242	427	156
StrainsMetabs_NZO_2_1	NZO/HILtJ	TRUE	3	154	181	648.5	197
StrainsMetabs_NZO_2_2	NZO/HILtJ	TRUE	3	501	335	505	276
StrainsMetabs_NZO_2_27	NZO/HILtJ	FALSE	3	335	327	337	290.5
StrainsMetabs_NZO_2_3	NZO/HILtJ	TRUE	3	557	448	446	316
StrainsMetabs_NZO_2_5	NZO/HILtJ	TRUE	3	529	514	442.5	595
StrainsMetabs_NZO_2_4	NZO/HILtJ	TRUE	3	449	353	364	642
StrainsMetabs_NZO_2_6	NZO/HILtJ	TRUE	4	851.5	483.5	734	366
StrainsMetabs_NZO_2_8	NZO/HILtJ	TRUE	4	1553	388	513	415
StrainsMetabs_NZO_2_10	NZO/HILtJ	TRUE	4	558	377.5	378	421
StrainsMetabs_NZO_2_7	NZO/HILtJ	TRUE	4	858	498	884	423
StrainsMetabs_NZO_2_9	NZO/HILtJ	TRUE	4	1101.5	496	485	490.5
StrainsMetabs_NZO_2_30	NZO/HILtJ	FALSE	5	504.5	422	565	389
StrainsMetabs_NZO_2_11	NZO/HILtJ	TRUE	5	3172.5	264	473	396
StrainsMetabs_NZO_2_29	NZO/HILtJ	FALSE	5	538	435	602	398.5
StrainsMetabs_NZO_2_13	NZO/HILtJ	TRUE	5	2944.5	308	656	549.5
StrainsMetabs_NZO_2_12	NZO/HILtJ	TRUE	5	2946.5	381	746.5	620
StrainsMetabs_NZO_2_14	NZO/HILtJ	TRUE	5	3143	437.5	653.5	661
StrainsMetabs_NZO_2_15	NZO/HILtJ	TRUE	5	3650	460	737.5	1147
StrainsMetabs_NZO_2_18	NZO/HILtJ	TRUE	6	1070	332	553	469
StrainsMetabs_NZO_2_20	NZO/HILtJ	TRUE	6	1216	313	474.5	483
StrainsMetabs_NZO_2_16	NZO/HILtJ	TRUE	6	1336	387	494.5	523
StrainsMetabs_NZO_2_19	NZO/HILtJ	TRUE	6	1414	530.5	645	574.5
StrainsMetabs_NZO_2_17	NZO/HILtJ	TRUE	6	2495	483	775	948
StrainsMetabs_NZO_2_31	NZO/HILtJ	FALSE	7	328	322	453	263
StrainsMetabs_NZO_2_32	NZO/HILtJ	FALSE	7	437.5	491	568	286
StrainsMetabs_NZO_1_1	NZO/HILtJ	TRUE	7	566.5	407.5	354.5	359
StrainsMetabs_NZO_1_2	NZO/HILtJ	TRUE	7	456	249	234	386.5
StrainsMetabs_NZO_2_21	NZO/HILtJ	TRUE	7	515.5	306.5	381	399
StrainsMetabs_NZO_2_22	NZO/HILtJ	TRUE	7	582	247	462	433
StrainsMetabs_NZO_1_3	NZO/HILtJ	TRUE	7	528	268	236.5	NA
StrainsMetabs_NZO_2_24	NZO/HILtJ	TRUE	8	480.5	225.5	169	269
StrainsMetabs_NZO_1_4	NZO/HILtJ	TRUE	8	392.5	199	204	411
StrainsMetabs_NZO_2_23	NZO/HILtJ	TRUE	8	441.5	276	288	427
StrainsMetabs_NZO_1_5	NZO/HILtJ	TRUE	8	499	349	299	NA
StrainsMetabs_NZO_1_6	NZO/HILtJ	TRUE	8	629.5	355	351	NA
StrainsMetabs_NZO_1_28	NZO/HILtJ	FALSE	9	339.5	320.5	367	273.5
StrainsMetabs_NZO_1_7	NZO/HILtJ	TRUE	9	419	241	445.5	285
StrainsMetabs_NZO_1_9	NZO/HILtJ	TRUE	9	390	263.5	315	385
StrainsMetabs_NZO_2_25	NZO/HILtJ	TRUE	9	540.5	284.5	333.5	404
StrainsMetabs_NZO_1_10	NZO/HILtJ	TRUE	9	429	222	331.5	451
StrainsMetabs_NZO_1_27	NZO/HILtJ	FALSE	9	430	585	514.5	554.5
StrainsMetabs_PWK_2_1	PWK/PhJ	TRUE	3	218	170	260	194
StrainsMetabs_PWK_3_RBC_15	PWK/PhJ	FALSE	3	458.5	279	286	223
StrainsMetabs_PWK_2_3	PWK/PhJ	TRUE	3	404	300	296	253
StrainsMetabs_PWK_2_4	PWK/PhJ	TRUE	3	514	345.5	357	285
StrainsMetabs_PWK_2_2	PWK/PhJ	TRUE	3	265	216.5	338.5	303.5
StrainsMetabs_PWK_2_8	PWK/PhJ	TRUE	4	655	326	309	227
StrainsMetabs_PWK_2_7	PWK/PhJ	TRUE	4	712	237	392.5	248
StrainsMetabs_PWK_2_6	PWK/PhJ	TRUE	4	663	357	318	283
StrainsMetabs_PWK_2_5	PWK/PhJ	TRUE	4	398	244.5	369.5	469
StrainsMetabs_PWK_2_12	PWK/PhJ	TRUE	5	366	253.5	1563	140
StrainsMetabs_PWK_2_18	PWK/PhJ	FALSE	5	346.5	280	517	246.5
StrainsMetabs_PWK_2_17	PWK/PhJ	FALSE	5	257	280.5	672	322
StrainsMetabs_PWK_2_11	PWK/PhJ	TRUE	5	809	612	370	354
StrainsMetabs_PWK_2_10	PWK/PhJ	TRUE	5	1284	336	431	378
StrainsMetabs_PWK_2_9	PWK/PhJ	TRUE	5	611	352.5	437	400
StrainsMetabs_PWK_2_16	PWK/PhJ	TRUE	6	538.5	264.5	273	204
StrainsMetabs_PWK_2_14	PWK/PhJ	TRUE	6	790.5	481	412	348
StrainsMetabs_PWK_2_13	PWK/PhJ	TRUE	6	399	253.5	372	424
StrainsMetabs_PWK_3_RBC_18	PWK/PhJ	FALSE	6	967.5	452.5	294	506
StrainsMetabs_PWK_2_15	PWK/PhJ	TRUE	6	849	339	367.5	NA
StrainsMetabs_NOD_1_PWK_1_45	PWK/PhJ	TRUE	7	217	135	128	168
StrainsMetabs_NOD_1_PWK_1_41	PWK/PhJ	TRUE	7	595.5	173	222	269
StrainsMetabs_NOD_1_PWK_1_42	PWK/PhJ	TRUE	7	276	182	132	273.5
StrainsMetabs_NOD_1_PWK_1_44	PWK/PhJ	TRUE	7	334	136	189	297.5
StrainsMetabs_NOD_1_PWK_1_43	PWK/PhJ	TRUE	7	467	162	204	313
StrainsMetabs_PWK_3_RBC_16	PWK/PhJ	TRUE	8	613	169	121	640.5
StrainsMetabs_NOD_1_PWK_1_47	PWK/PhJ	TRUE	8	309	171.5	245	1003.5
StrainsMetabs_PWK_3_RBC_24	PWK/PhJ	TRUE	8	342	236	147	1553.5
StrainsMetabs_NOD_1_PWK_1_46	PWK/PhJ	TRUE	8	178	441.5	157	NA
StrainsMetabs_PWK_3_RBC_23	PWK/PhJ	TRUE	8	473	199	326.5	NA
StrainsMetabs_NOD_1_PWK_1_48	PWK/PhJ	FALSE	8	153	198	468.5	NA
StrainsMetabs_PWK_3_RBC_26	PWK/PhJ	TRUE	9	340	145.5	100	295
StrainsMetabs_PWK_3_RBC_14	PWK/PhJ	FALSE	9	318	311	632	296
StrainsMetabs_PWK_3_RBC_13	PWK/PhJ	TRUE	9	229	133	110	427
StrainsMetabs_PWK_3_RBC_20	PWK/PhJ	TRUE	9	251	148	138	441.5
StrainsMetabs_CAST_WSB_2_49	WSB/EiJ	TRUE	3	196.5	106	166	137
StrainsMetabs_CAST_WSB_2_80	WSB/EiJ	FALSE	3	225	246	255.5	205
StrainsMetabs_CAST_WSB_2_47	WSB/EiJ	TRUE	3	219.5	151	202	207
StrainsMetabs_CAST_WSB_2_48	WSB/EiJ	TRUE	3	232	181	200.5	268
StrainsMetabs_CAST_WSB_2_50	WSB/EiJ	TRUE	4	283.5	240.5	282	246
StrainsMetabs_CAST_WSB_2_51	WSB/EiJ	TRUE	4	201	178.5	154	280
StrainsMetabs_CAST_WSB_2_52	WSB/EiJ	TRUE	4	255	222.5	294	324
StrainsMetabs_CAST_WSB_2_55	WSB/EiJ	TRUE	5	193.5	241	221	173.5
StrainsMetabs_CAST_WSB_2_81	WSB/EiJ	FALSE	5	194	178.5	317.5	197
StrainsMetabs_CAST_WSB_2_54	WSB/EiJ	TRUE	5	174.5	172.5	171	199.5
StrainsMetabs_CAST_WSB_2_53	WSB/EiJ	TRUE	5	428	175	212	224.5
StrainsMetabs_CAST_WSB_2_58	WSB/EiJ	TRUE	6	336	287.5	261	228
StrainsMetabs_CAST_WSB_2_56	WSB/EiJ	TRUE	6	224	185.5	199	234
StrainsMetabs_CAST_WSB_2_57	WSB/EiJ	TRUE	6	422	247.5	347	331
StrainsMetabs_WSB_1_26	WSB/EiJ	FALSE	7	236	211.5	222.5	188
StrainsMetabs_WSB_1_15	WSB/EiJ	TRUE	7	265.5	229	282.5	212
StrainsMetabs_WSB_1_14	WSB/EiJ	TRUE	7	171	153	218	222
StrainsMetabs_WSB_1_13	WSB/EiJ	TRUE	7	244	258.5	210	240
StrainsMetabs_WSB_1_16	WSB/EiJ	TRUE	8	261	186.5	220.5	157.5
StrainsMetabs_WSB_1_17	WSB/EiJ	TRUE	8	215	145	215.5	188
StrainsMetabs_WSB_1_18	WSB/EiJ	TRUE	8	310.5	225	265	245
StrainsMetabs_WSB_1_21	WSB/EiJ	TRUE	9	238	201	240.5	92
StrainsMetabs_WSB_1_20	WSB/EiJ	TRUE	9	288	219	300	184
StrainsMetabs_WSB_1_27	WSB/EiJ	FALSE	9	168	141	156	185.5
StrainsMetabs_WSB_1_19	WSB/EiJ	TRUE	9	272	175	208	221
